# Supplementary material for: Metabolic Pathways and Molecular Regulatory Mechanisms of Fruit Color Change During Greening Stage of Peppers (Capsicum annuum L.)
Source: Int J Mol Sci. 2025 May 9;26(10):4508. doi: 10.3390/ijms26104508 (PMC12111481; doi:10.3390/ijms26104508)
Supplement: Supplementary file 1 [file ijms-26-04508-s001.zip]

Archive with 1 entries (1 files):
- ijms-3581289-supplementary.pdf
